# Supplementary material for: Potential Toxic Elements in Farm Soils and Vegetables of Northern Bangladesh: Impact on Soil Health and Human Safety
Source: J Xenobiot. 2026 Jul 10;16(4):127. doi: 10.3390/jox16040127 (PMC13398253; doi:10.3390/jox16040127)
Supplement: Supplementary file 1 [file jox-16-00127-s001.zip]

Archive with 1 entries (1 files):
- jox-4405950-supplementary.pdf
